# Supplementary material for: An Exploratory In Vivo Study on the Effect of Annurca Apple Extract on Hair Growth in Mice
Source: Curr Issues Mol Biol. 2022 Dec 9;44(12):6280–9. doi: 10.3390/cimb44120428 (PMC9776982; doi:10.3390/cimb44120428)
Supplement: Supplementary file 1 [file cimb-44-00428-s001.zip]

Archive with 1 entries (1 files):
- cimb-2012628-supplementary.pdf
